# Supplementary material for: Database of Amphibia distribution in West Siberia (Russia)
Source: Biodivers Data J. 2022 Apr 14;10:e82436. doi: 10.3897/BDJ.10.e82436 (PMC9023432; doi:10.3897/BDJ.10.e82436)
Supplement: Supplementary material 1 — Bibliography of research containing occurrence records [file bdj-10-e82436-s001.txt]

The bibliography of research containing occurrence records for Amphibia in West Siberia
Afanaskina L.N., Medvedeva N.N. (2017). Connection of the neuronal and glial cell populations in the tectum of the Siberian moor frog (Rana amurensis). with the level of anthropogenic transformations of the habitat. Online scientific and educational journal “Health and education in the XXI century”. 19(2): 3-8. [Афанаскина Л.Н., Медведева Н.Н. (2017). Взаимосвязь нейрон-глиальных клеточных популяций крыши среднего мозга сибирской лягушки (Rana amurensis). с уровнем антропогенной трансформации территорий. Электронный научно-образовательный вестник Здоровье и образование в XXI веке. 19(2): 3–8.] URL: https://elibrary.ru/item.asp?id=28796202
Amstislavskiy A.Z., Beregovoy V.B., Bolshakov V.N. et al. (1968). New data on the distribution of vertebrates in the Urals and the Trans-Urals. Materials of the reporting session (2). p. 10-15. Sverdlovsk. [Амстиславский А.З., Береговой В.Б., Большаков В.Н. и др. (1968). Новые данные о распространении позвоночных животных на Урале и в Зауралье. Материалы отчетной сессии (2). Свердловск: 10–15.]
Anikin V.P. (1902). Report on the expedition to the Narym region in the summer of 1900. Communications of the Imperial Tomsk University 22: 1-121. [Аникин В.П. (1902). Отчет о командировке в Нарымский край летом 1900 г.. Известия Императорского Томского университета 22: 1-121.] URL: http://vital.lib.tsu.ru/vital/access/manager/Repository/vtls:000196298
Anufriev V.M. (1984). Numbers and distribution of the moor frog in the valley of the river Malaya Khadyita (Southern Yamal). In: A species and its productivity in its range. Part 5: The problems of herpetology. p. 3. Sverdlovsk. [Ануфриев В.М. (1984). Численность и распределение остромордой лягушки в долине реки Малая Хадыта (Южный Ямал). Вид и его продуктивность в ареале. Ч. 5: Вопросы герпетологии. Свердловск: 3.] URL: https://www.zin.ru/societies/nhs/doc/The_Problems_of_Herpetology_1984.pdf 
Anzigotova N.V., Molchanov O.Yu., Sapogov A.V., Sheftel B.I. (1978). The numbers and distribution of amphibians in the Yenisei middle taiga. In: Amphibians of the Far East and Siberia. p. 4-6. Vladivostok. [Анзиготова Н.В., Молчанов О.Ю., Сапогов А.В., Шефтель Б.И. (1978). Численность и распределение земноводныж в приенисейской средней тайге. Амфибии Дальнего Востока и Сибири. Владивосток: 4-6.]
Babik E.V., Mankevich I.I. (2004). Features of the amphibian infestation by the helminths in the middle flow of the river Tom. In: Siberian zoological conference: abstracts of the all-Russian conference devoted to the 60th anniversary of the Institute of systematics and ecology of animals SB RAS, 15-22 september 2004, Novosibirsk. Novosibirsk, ISEA. p. 359. [Бабик Е.В., Манкевич И.И. (2004). Особенности зараженности амфибий гельминтами в среднем течении р. Томь. Сибирская зоологическая конференция: Тез. докл. всеросс. конф., посвящённой 60-летию Института систематики и экологии животных СО РАН, 15–22 сентября 2004 г., Новосибирск. Новосибирск: ИСиЭЖ, 2004. С. 359.]
Balatskiy N.N. (2009). Amphibians and reptiles of the Novosibirsk oblast [Online resource]. [Балацкий Н.Н. (2009). Амфибии и рептилии Новосибирской области [Электронный ресурс] URL: http://www.balatsky.ru/NSO/GADI.htm
Baranov A.A., Gorodilova S.N. (2015). Amphibians of the forest-steppe of Middle Siberia. Krasnoyarsk, 193 p. [Баранов А.А., Городилова С.Н. (2015). Земноводные лесостепи Средней Сибири. Красноярск, 193 с.] URL: https://www.elibrary.ru/item.asp?id=25450815
Barkovskaya N. (2003). Amphibians and reptiles of the vicinity of the village Molchanovo (Tomsk oblast). In: Amphibians and reptiles in West Siberia (biodiversity conservation, problems of ecological ethics and ecological education). p. 125-126. Novosibirsk. [Барковская Н. (2003). Земноводные и пресмыкающиеся окрестностей с. Молчаново (Томская область). Амфибии и рептилии в Западной Сибири (сохранение биоразнообразия, проблемы экологической этики и экологического образования). Новосибирск: 125–126.] URL: https://elibrary.ru/item.asp?id=26871686&pff=1
Belyankin A.F. (1978). On the distribution and biology of the smooth newt in Kemerovo oblast. In: Problems of vertebrate ecology in Siberia. p. 171-173. Kemerovo. [Белянкин А.Ф. (1978). К распространению и биологии обыкновенного тритона в Кемеровской области. Проблемы экологии позвоночных Сибири. Кемерово: 171-173.]
Belyankin A.F., Lartseva I.I., Galkina T.A., Skalon N.V. (1979). Amphibians and reptiles of the region of the projected Krapivinskoe water reserve on the river Tom. In: Questions of ecology and nature preservation. p. 74-80. Kemerovo. [Белянкин А.Ф., Ларцева И.И., Галкина Т.А., Скалон Н.В. (1979). Земноводные и пресмыкающиеся района строительства Крапивинского водохранилища на реке Томи. Вопросы экологии и охраны природы. Кемерово: 74-80.]
Blinova T.K. (1984). Amphibians of the northern forest-steppes in Trans-Urals. In: A species and its productivity in its range. Part 5: The problems of herpetology. p. 5-6. Sverdlovsk. [Блинова Т.К. (1984). Земноводные северной лесостепи Зауралья. Вид и его продуктивность в ареале. Ч. 5: Вопросы герпетологии. Свердловск: 5–6.] URL: https://www.zin.ru/societies/nhs/doc/The_Problems_of_Herpetology_1984.pdf
Borkin L.J., Gannibal B.K., Hochnadel V.I., Litvinchuk S.N., Moseyko A.G. (2021). Peter Simon Pallas (1741–1811) and the nature of Omsk Province (historical and scientific expedition of the St. Petersburg Association of Scientists & Scholars across Omsk Province, 2016). St. Petersburg: 112 p. [Боркин Л.Я., Ганнибал Б.К., Гохнадель В.И., Литвинчук С.Н., Мосейко А.Г. (2021). Петр Симон Паллас (1741-1811) и природа Омской области (историко-научная экспедиция Санкт-Петербургского союза ученых по Омской области, 2016). Санкт-Петербург: 112 с.]
Borkin L.Y., Korotkov Y.M. (1981). On the conservation of amphibians and reptiles of Siberia and the Far East of USSR. In: Herpetological studies in Siberia and the Far East. p. 28-37. Leningrad. [Боркин Л.Я., Коротков Ю.М. (1981). Об охране амфибий и рептилий Сибири и Дальнего Востока СССР. Герпетологические исследования в Сибири и на Дальнем Востоке. Ленинград: 28–37.] URL: https://www.elibrary.ru/item.asp?id=32459932
Borkin L.Y., Krever V.G. (1987). Conservation of the amphibians and reptiles of the USSR. In: Amphibians and reptiles of the nature reserves. p. 39-53. Moscow. [Боркин Л.Я., Кревер В.Г. (1987). Охрана амфибий и рептилий фауны СССР. Амфибии и рептилии заповедных территорий. Москва: 39–53.]
Bulakhova N.A., Kolesnichenko L.G. (2017). The habitats of the Siberian moor frog in the north of its range in West Siberia. Fauna of Siberia and the Urals 2: 77-83. [Булахова Н.А., Колесниченко Л.Г. (2017). Биотопы сибирской лягушки на севере ареала в Западной Сибири. Фауна Урала и Сибири 2: 77–83.] URL: https://www.elibrary.ru/item.asp?id=30745071
Burskiy O.V. (1978). The moor frog and the common toad in the Yenisean southern taiga. In: Amphibians of the Far East and Siberia. p. 8-10. Vladivostok. [Бурский О.В. (1978). Остромордая лягушка и серая жаба в приенисейской южной тайге. Амфибии Дальнего Востока и Сибири. Владивосток: 8-10.]
Burskiy O.V., Burskaya N.Y., Vakhrushev A.A., Tsyibulin S.M. (1977). The numbers and distribution of amphibians in the Yenisean taiga. In: The problems of herpetology. p. 50-51. Leningrad. [Бурский О.В., Бурская Н.Ю., Вахрушев А.А., Цыбулин С.М. (1977). Численность и распределение амфибий в приенисейской тайге. Вопросы герпетологии. Ленинград: 50-51.] URL https://www.zin.ru/societies/nhs/doc/The_Problems_of_Herpetology_1977.pdf
Chernov S.A. (1927). On the herpetological fauna of the Ural oblast. Contributions to the fauna of the Ilmenskiy mineralogical nature reserve of the Zlatoustovskiy district. Works of the Kharkov naturalist society of the Ukrglavnauka 50(2): 56-61. [Чернов С.А. (1927). К герпетологической фауне Уральской области. Материалы к фауне Ильменского Минералогического заповедника Златоустовского округа. Труды Харьковского общества испытателей природы при Укрглавнауке 50(2): 56–61.]
Chernyishova O.N. (2009). Toads on the road. [Чернышова О. Н. (2009). Жабы на дороге.] URL: http://ecoclub.nsu.ru/isar/mu14/08.htm
Chernyishova O.N. (2003). Amphibians on the roads of Novosibirsk. In: Amphibians and reptiles in West Siberia (biodiversity conservation, problems of ecological ethics and ecological education). p. 52-53. Novosibirsk. [Чернышова О.Н. (2003). Земноводные на дорогах Новосибирска. Амфибии и рептилии в Западной Сибири (сохранение биоразнообразия, проблемы экологической этики и экологического образования). Новосибирск: 52-53.] URL: https://elibrary.ru/item.asp?id=26871686&pff=1
Chernyishova O.N., Erdakov L.N., Kuranova V.N., Pestov M.V. (2002). Amphibians and reptiles of Novosibirsk and Tomsk oblasts (information materials). 52 p. Novosibirsk. [Чернышова О.Н., Ердаков Л.Н., Куранова В.Н., Пестов М.В. (2002). Земноводные и пресмыкающиеся Новосибирской и Томской области (информационные материалы). Новосибирск: 52 с.] URL: https://elibrary.ru/item.asp?id=26975294
Chibilev E.A. (2003). Rare amphibian and reptile species of the Chelyabinsk oblast and their conservation. In: Important problems of ecology in the modern world. p. 124-127. Maykop. [Чибилев Е.А. (2003). Редкие виды амфибий и рептилий Челябинской области и их охрана. Актуальные проблемы экологии в условиях современного мира. Майкоп: 124-127.]
Chibilev E.A. (2005). Amphibians and reptiles of Chelyabinsk oblast. 15 p. Miass. [Чибилев Е.А. (2005). Амфибии и рептилии Челябинской области. Миасс: 15 с.
Chibilev E.A., Ischenko V.G. (2005). The Siberian salamander Salamandrella keyserlingii Dybowsky, 1870. In: The Red book of the Chelyabinsk oblast. p. 45. Ekaterinburg. [Чибилев Е.А., Ищенко В.Г. (2005). Сибирский углозуб Salamandrella keyserlingii Dybowsky, 1870. Красная книга Челябинской области Екатеринбург: 45.] URL: https://www.elibrary.ru/item.asp?id=21653892&selid=27171015
Chugunov S.M. (1915). Amphibians and reptiles collected in the Surgut district of the Tobolsk governorate in the summer 1913. The annual of the Zoological Museum of the AS 19: 524-534. [Чугунов С.М. (1915). Гады, собранные в Сургутском уезде Тобольской губернии летом 1913 г.. Ежегодник Зоологического музея АН  19: 524-534.]
Chupin I.I. (1990). On the distribution of the smooth newt in the Altai krai. In: The zoological problems of the Altai krai. p. 59. Barnaul. [Чупин И. И. (1990). О распространении обыкновенного тритона в Алтайском крае. Зоологические проблемы Алтайского края. Барнаул: 59.]
Chupin I.I. (2017). Vertebrate biodiversity in a garden. Altai zoological journal 13: 61-65. [Чупин И.И. (2017). Видовое разнообразие позвоночных на территории садового участка. Алтайский зоологический журнал 13: 61–65.] URL: https://elibrary.ru/item.asp?id=30714172
Deryugin K.M. (1898). A travel to the Ob river valley in its middle and lower course, and the fauna of this region. Works of the SPb naturalist society. Department of zoology and physiology 39(2): 47-140. [Дерюгин К.М. (1898). Путешествие в долину среднего и нижнего течения р. Оби и фауна этой области. Труды Санкт-Петербургского общества испытателей. Отделение зоологии и физиологии 39(2): 47-140.]
Epova L.A., Kuranova V.N., Babina S.G. (2013). Species diversity, habitat preferences and numbers of amphibians and reptiles in the “Kuznetskiy Alatau” nature reserve in the altitude gradient. The journal of the Tomsk State University. Biology 24(4): 77-97. [Эпова Л.А., Куранова В.Н., Бабина С.Г. (2013). Видовое разнообразие, биотопическое распределение и численность земноводных и пресмыкающихся заповедника «Кузнецкий Алатау» в градиенте высотной поясности (юго-восток Западной Сибири). Вестник Томского государственного университета. Биология. 24(4): 77-97.] URL: https://elibrary.ru/item.asp?id=21134446
Fominyikh A.S. (2010). New data on the distribution of the marsh frog Rana ridibunda Pallas, 1771 in southern Trans-Urals (Kurgan oblast, Russia). In: Herpetological studies in Kazakhstan and adjacent countries. p. 203-207. Almaty. [Фоминых А.С. (2010). Новые данные о распространении озерной лягушки, Rana ridibunda Pallas, 1771 в Южном Зауралье (Курганская область, Россия). Герпетологические исследования в Казахстане и сопредельных странах. Алматы: 203-207.] URL: https://elibrary.ru/item.asp?id=32262986&selid=32298980
Gashev S.N. (1996). New data on the geographic distribution of land vertebrates in West Siberia. In: Biodiversity of West Siberia. Results of the studies. p. 3-8. Tyumen. [Гашев С.Н. (1996). Новые данные о географическом распространении наземных позвоночных в Западной Сибири. Биоразнообразие Западной Сибири. Результаты исследований. Тюмень: 3-8.]
Gashev S.N. (2020). Spadefoot toad Pelobates fuscus (Laurenti, 1768) In: The Red Book of the Tyumen oblast: animals, plants, mushrooms. Kemerovo: 98 [Гашев С.Н. (2020). Обыкновенная чесночница Pelobates fuscus (Laurenti, 1768). Красная книга Тюменской области: животные, растения, грибы. Кемерово: 98.] 
Gashev S.N., Aleshina O.A., Arefiev S.P., Voronova O.G., Vtorushin M.N., Gasheva N.A., Donskova A.A., Zhigileva O.N., Kazantseva M.N., Kazantsev A.P., Popov N.Y., Selyukov A.G., Shapovalov S.I., Sharapova T.A. (2002). The initial stage of monitoring the ecosystems of the Tyumen city and its suburban area. Journal of ecology, forest studies and landscape studies 3: 11-23. [Гашев С.Н., Алешина О.А., Арефьев С.П., Воронова О.Г., Вторушин М.Н., Гашева Н.А., Донскова А.А., Жигилева О.Н., Казанцева М.Н., Казанцев А.П., Попов Н.Я., Селюков А.Г., Шаповалов С.И., Шарапова Т.А. (2002). Начальный этап мониторинга экосистем г. Тюмени и его пригородной зоны. Вестник экологии, лесоведения и ландшафтоведения 3: 11-23.] URL: https://elibrary.ru/item.asp?id=23239450
Gashev S.N., Klimov Y.P., Nizovtsev D.S., Parfenov A.D., Raenenko I.M., Sinitsyin V.V., Shapovalov S.I., Sharafutdinov I.G. (2013). On new encounters of rare species of land vertebrates in the south of the Tyumen oblast. In: Materials for the second edition of the Red Book of the Tyumen oblast. p. 57-70. Tyumen. [Гашев С.Н., Климов Ю.П., Низовцев Д.С., Парфенов А.Д., Раененко И.М., Синицын В.В., Шаповалов С.И., Шарафутдинов И.Г. (2013). О новых встречах редких видов наземных позвоночных животных на территории юга Тюменской области. Материалы ко второму изданию Красной книги Тюменской области. Тюмень: 57–70.] URL: https://elibrary.ru/item.asp?id=22469457
Bayanov E.S. (2013). Encounters with species added in the Red Book of the Tyumen Region. In: Materials for the second edition of the Red Book of the Tyumen oblast. p. 17-33. Tyumen. [Баянов Е.С. (2013). Встречи видов, внесенных в Красную Книгу Тюменской области. Материалы ко второму изданию Красной книги Тюменской области. Тюмень: 17–33.] 
Gashev S.N., Lavrentev S.Y. (2003). The smooth newt Triturus vulgaris (Linnaeus, 1758). In: The Red book of the Khantyi-Mansi autonomous okrug: animals, plants, fungi. p. 103. Ekaterinburg. [Гашев С.Н., Лаврентьев С.Ю. 2003. Обыкновенный тритон Triturus vulgaris (Linnaeus, 1758). Красная книга Ханты-Мансийского автономного округа: животные, растения, грибы. Екатеринбург: 103.] URL: https://www.elibrary.ru/item.asp?id=21335878
Gashev S.N., Sazonova N.A. (2002). Herpetofauna of the Tyumen oblast [Online resource]. [Гашев С.Н., Сазонова Н.А. (2002). Герпетофауна Тюменской области. [Электронный ресурс]. URL : http://www.herptyumen.narod.ru/index.html.
Gavrilov S.N. (2003). Studies of amphibian biology and of the anthropogenic influences on their populations. In: Amphibians and reptiles in West Siberia (biodiversity conservation, problems of ecological ethics and ecological education). p. 125-126. Novosibirsk. [Гаврилов С.Н. (2003). Исследование биологии земноводных и антропогенного влияния на их популяции. Амфибии и рептилии в Западной Сибири (сохранение биоразнообразия, проблемы экологической этики и экологического образования). Новосибирск: 125–126.] URL: https://elibrary.ru/item.asp?id=26871686&pff=1
Gorodilova S.N. (2006). Some traits of microstructures and ecology of the moor frog (Rana arvalis). in Khakassia. In: Fauna and ecology of animals in Middle Siberia: an inter-university collection of scientific works 4. p. 73-30. Krasnoyarsk. [Городилова С.Н. (2006). Некоторые особенности микроструктур и экологии остромордой лягушки (Rana arvalis). в Хакасии. Фауна и экология животных Средней Сибири: Межвузовский сборник научных трудов (4). Красноярск: 73–80.] URL: https://www.elibrary.ru/item.asp?id=19495255&selid=36853781 
Gorodilova S.N. (2008). Materials on distribution and breeding of the marsh frog (Rana ridibunda) in the south of Middle Siberia. In: Fauna and ecology of the animals of Middle Siberia and the Far East: an inter-university collection of scientific papers. p. 142-156. Krasnoyarsk. [Городилова С.Н. (2008). Материалы по распространению и размножению озерной лягушки (Rana ridibunda) на территории южной части Средней Сибири. Фауна и экология животных Средней Сибири и Дальнего Востока: межвузовский сборник научных трудов. Красноярск: 142–156.] URL: https://www.elibrary.ru/item.asp?id=25750521
Gorodilova S.N. (2010). Ecological and faunistic analysis of the amphibians (Amphibia) of the forest-steppe of Middle Siberia. phD thesis. 192 p. Ulan-Ude. [Городилова С.Н. (2010). Эколого-фаунистический анализ земноводных (Amphibia) лесостепи Средней Сибири. Диссертация канд. биол. наук. Улан-Удэ: 192 с.]
Grigorev O.V. (1974). Amphibians of waterlogged forest patches in the forest steppe in the Barabinsk lowland and the Ob plateau. Works of the BIN USSR 24: 144-146. [Григорьев О.В. (1974). Земноводные, населяющие лесные, заболоченные колки Барабинской низменности и Приобского плато. Труды БИН СССР 24: 144–146.]
Grigorev O.V. (1981a). On the ecology of amphibians and reptiles in the floodplains of the river Ob. In: Successions of animal populations in the ecosystems of the floodplain of the river Ob. p. 154-160. Novosibirsk. [Григорьев О.В. (1981a). К экологии земноводных и пресмыкающихся в пойме Оби. Сукцессии животного населения в биоценозах поймы реки Оби. Новосибирск: 154–160.] URL: https://elibrary.ru/item.asp?id=27357448&selid=27380328
Grigorev O.V. (1981b). The placement of breeding sites and egg clutches of the Siberian salamander and the moor frog in temporary water bodies. In: The problems of herpetology. p. 42-43. Leningrad. [Григорьев О.В. (1981b). Размещение брачных токов и кладок икры сибирского углозуба и остромордой лягушки во временных водоемах. Вопросы герпетологии. Ленинград: 42-43.] URL https://www.zin.ru/societies/nhs/doc/The_Problems_of_Herpetology_1981.pdf
Grigorev O.V. (1986). Amphibians and reptiles of the coasts of the Chanyi lake. In: Ecology of the Chanyi lake. p. 197-199. Novosibirsk. [Григорьев О.В. (1986). Земноводные и пресмыкающиеся побережья озера Чаны. Экология озера Чаны. Новосибирск: 197–199.]
Grigorev O.V., Erdakov L.N. (1981). The circadian activity of the Siberian salamander (Hynobius keyserlingii Dyb). In: Herpetological studies in Siberia and the Far East. p. 41-45. Leningrad. [Григорьев О.В., Ердаков Л.Н.(1981). Циркадная активность сибирского углозуба (Hynobius keyserlingii Dyb). Герпетологические исследования в Сибири и на Дальнем Востоке. Ленинград: 41–45.] URL: https://www.elibrary.ru/item.asp?id=32459932
Gumilevskiy B.A. (1931). On the question of agricultural significance of amphibians and reptiles. Works on plant protection in Siberia 1(8): 156-163. [Гумилевский Б.А. (1931). К вопросу о сельскохозяйственном значении гадов. Тр. по защите растений Сибири. 1(8): 156–163.]
Gyingazov A.M., Laptev I.P., Shubin N.G. (1968). Land vertebrates, their use and conservation. In: Nature and economy of the Aleksandrovsk oil deposit region (Tomsk oblast). p. 226-242. Tomsk. [Гынгазов А.М., Лаптев И.П., Шубин Н.Г. (1968). Наземные позвоночное, их использование и охрана. Природа и экономика Александровского нефтеносного района (Томская область). Томск: 226–242.]
Ibragimova D.V., Starikov V.P. (2010). Habitat preferences and numbers of amphibians near the city Surgut. In: Biological systems: their stability, principles and mechanisms of their function. Abstracts of the III Russian conference. Part 1. p. 250-255. Nizhniy Tagil. [Ибрагимова Д.В., Стариков В.П. (2010). Биотопическое распределение и численность амфибий г. Сургута. Биологические системы: устойчивость, принципы и механизмы функционирования: материалы III Всероссийской конференции с международным участием. Ч.1. Нижний Тагил: 250-255.]
Ibragimova D.V., Starikov V.P. (2011). Morphological peculiarities of the moor frog (Rana arvalis). in the city Surgut. In: The problems of herpetology. p. 101-104. Saint-Petersburg. [Ибрагимова Д.В., Стариков В.П. (2011). Морфологические особенности остромордой лягушки (Rana arvalis). города Сургут. Вопросы герпетологии. Санкт-Петербург: 101–104.] URL: https://www.zin.ru/societies/nhs/doc/IV_NHS_The_Problems_of_Herpetology.pdf
Ioganzen B.G., Igolkin N.I., Strelkov E.I. (1970b). Along the river Tyim. An essay on Tomsk nature. In: Problems of nature conservation in West Siberia. Collection of papers (4). p. 89-100. Tomsk. [Иоганзен Б.Г., Иголкин Н.И., Стрелков Е.И (1970б). По Тыму. Очерк из жизни Томской природы. Вопросы охраны природы Западной Сибири: сб. статей (4). Томск: 89–100.] URL: http://vital.lib.tsu.ru/vital/access/manager/Repository/vtls:000090089
Ioganzen B.G., Igolkin N.I., Strelkov E.I., Zaloznyiy N.A., Zaloznaya V.V., Medvedeva G.V., Prihodko I.K., Tatarnikova E.A., Troitskiy V.I. (1970a). On the study of the nature of Vasyugan region. In: Problems of nature conservation in West Siberia. Collection of papers (4). p. 101-133. Tomsk. [Иоганзен Б.Г., Иголкин Н.И., Стрелков Е.И., Залозный Н.А., Залозная В.В., Медведева Г.В., Приходько И.К., Татарникова Э.А., Троицкий В.И. (1970а). К изучению природы Васюганья. Вопросы охраны природы Западной Сибири: сб. статей (4). Томск: 101-133.] URL: http://vital.lib.tsu.ru/vital/access/manager/Repository/vtls:000090089
Ioganzen G.E. (1923). Over the Chulyim river: a report on zoological excursions held in the january 1914 and summer and autumn 1915 in the eastern part of the Tomsk governorate. Communications of the Tomsk University 72: 1-64. [Иоганзен Г.Э. (1923). По Чулыму: Отчет о зоологических экскурсиях, предпринятых в январе 1914 г., летом и осенью 1915 г. в восточной части Томской губернии. Известия Томского университета 72: 1–64.]
Ioganzen G.E. (1970). Over the Shegarka river. Works of the Biology and Biophysics Institute of the Tomsk University 1: 245-255. [Иоганзен Г.Э. (1970). По Шегарке. Труды НИИ ББ при Томском университете. 1: 245–255.]
Ischenko V.G. (1978). The dynamic polymorphism of the brown frogs of the USSR. 148 p. Moscow. [Ищенко В.Г. (1978). Динамический полиморфизм бурых лягушек фауны СССР. Москва: 148 с.] URL: https://elibrary.ru/item.asp?id=22806560
Ischenko V.G. (1997). Amphibians and reptiles of the Khantyi-Mansi Autonomous Okrug. In: Ecology of the Khantyi-Mansi Autonomous Okrug. p. 112-119. Tyumen. [Ищенко В.Н. (1997). Земноводные и пресмыкающиеся Ханты-Мансийского Автономного округа. Экология Ханты-Мансийского Автономного округа. Тюмень: 112–119.] URL: https://elibrary.ru/item.asp?id=44044221
Ischenko V.G. (2004). The common frog. In: The Red book of the Tyumen oblast. p. 76. Ekaterinburg. [Ищенко В.Г. (2004). Травяная лягушка. Красная книга Тюменской области. Екатеринбург: 76.] URL: https://elibrary.ru/item.asp?id=39212325
Ischenko V.G. (2010). The common frog Rana temporaria (Linnaeus, 1758 ). In: The Red book of the Yamalo-Nenets Autonomous Okrug. p. 67-68. Ekaterinburg. [Ищенко В.Г. (2010). Травяная лягушка Rana temporaria (Linnaeus, 1758 ). Красная книга Ямало-Ненецкого автономного округа. Екатеринбург: 67–68.] URL: https://elibrary.ru/item.asp?id=44340644
Ischenko V.G. (2012a). The Siberian salamander. In: The Red book of the Kurgan oblast. p. 90. Kurgan. [Ищенко В.Г. (2012a). Сибирский углозуб. Красная книга Курганской области. Курган: 90.]
Ischenko V.G. (2012b). The green toad. In: The Red book of the Kurgan oblast. p. 93. Kurgan. [Ищенко В.Г. (2012b). Зеленая жаба. Красная книга Курганской области. Курган: 93.] URL https://elibrary.ru/item.asp?id=39189393
Kaschenko N.F. (1896). The Siberian salamander (Salamandrella keyserlingii Dyb). Communications of the Imperial Tomsk university 10: 1-13. [Кащенко Н.Ф. (1896). Сибирский четырехпалый тритон (Salamandrella keyserlingii Dyb). Известия Императорского Томского университета. 10: 1-13.] URL: http://vital.lib.tsu.ru/vital/access/manager/Repository/vtls:000434834 
Kaschenko N.F. (1899). The results of the 1898 Altai zoological expedition. The vertebrates. 158 p. Tomsk. [Кащенко Н.Ф. (1899). Результаты Алтайской зоологической экспедиции 1898 года. Позвоночные. Томск: 158 с.] URL: http://vital.lib.tsu.ru/vital/access/manager/Repository/vtls:000210589
Kaschenko N.F. (1900). The results of the 1898 Altai expedition. Communications of the Tomsk University 16: 49-158. [Кащенко Н.Ф. (1900). Результаты Алтайской зоологической экспедиции 1898 года. Известия Томского университета. 16: 49-158.]
Kaschenko N.F. (1902). A review of reptiles and amphibians of the Tomsk area. 24 p. Tomsk. [Кащенко Н.Ф (1902). Обзор гадов Томского края. Томск, 24 с.] URL: http://vital.lib.tsu.ru/vital/access/manager/Repository/vtls:000196298
Kaschenko N.F., Schipachev V.G. (1913). A new giant frog (Rana floriskii sp. n.) in West Siberia. The annual of the Zoological Museum of the AS 18(2): 233-236. [Кащенко Н.Ф., Щипачев В.Г. (1913). Новая гигантская лягушка (Rana floriskii sp. n.) в Западной Сибири. Ежегодник зоологического музея АН. 18(2): 233-236.]
Kassal B.Y. (2005). The common toad Bufo bufo (Linnaeus, 1758). In: The Red book of Omsk oblast. p. 67-68. Omsk. [Кассал Б.Ю. (2005). Жаба серая Bufo bufo Linnaeus, 1758). Красная книга Омской области. Омск: 67–68.] URL: http://oopt.aari.ru/ref/292
Kassal B.Y., Sidorov G.N. (2015). The Siberian salamander Hynobius keyserlingi (Dybowsky, 1870). In: The Red book of Omsk oblast. p. 143-144. Omsk. [Кассал Б.Ю., Сидоров Г.Н. (2015). Сибирский углозуб Hynobius keyserlingi (Dybowsky, 1870). Красная книга Омской области. Омск: 143–144.] URL: https://elibrary.ru/item.asp?id=26069844 
Kassal B.Y., Tsyiro I.A. (2005). The common newt Triturus vulgaris (Linnaeus, 1758). In: The Red book of Omsk oblast. p. 65-66. Omsk. [Кассал Б.Ю., Цыро И.А. (2005). Тритон обыкновенный Triturus vulgaris (Linnaeus, 1758). Красная книга Омской области. Омск: 65-66.] URL: http://oopt.aari.ru/ref/292
Kolosov A.M. (1938). History of faunistic studies in the Altai (a literature review on vertebrates). Works of the Altai state nature reserve 1: 327-393. [Колосов А.М. (1938). История фаунистических исследований Алтая (обзор литературы по позвоночным). Труды Алтайского государственного заповедника 1: 327-393.]
Kotlov A.A. (2008). Species composition and distribution of amphibians and reptiles of South-Western Kulunda. Altai zoological journal 2: 131-134. [Котлов А.А. (2008). Видовой состав и распространение земноводных и рептилий юго-западной Кулунды. Алтайский зоологический журнал 2: 131–134.] URL: https://www.elibrary.ru/contents.asp?id=33978602 
Kovalchuk L.A. (1985). Regulation of energetic metabolism of amphibian growth and development. In: Energetics of animal growth and development. p. 56-75. Sverdlovsk. [Ковальчук Л.А. (1985). Регуляция энергетического обмена в процессе роста и развития амфибий. Энергетика роста и развития животных. Свердловск: 56–75.] URL: https://ipae.uran.ru/sites/default/files/publications/ipae/0525_1985_155.pdf
Kuranova V.N. (1984). Helminths in the moor frog in the vicinity of the river Ob near Tomsk. In: A species and its productivity in its range. Part 5: The problems of herpetology. p. 23. Sverdlovsk. [Куранова В.Н. (1984). Гельминты остромордой лягушки Томского Приобья. Вид и его продуктивность в ареале. Ч. 5: Вопросы герпетологии. С. 23. Свердловск.] URL: https://www.zin.ru/societies/nhs/doc/The_Problems_of_Herpetology_1984.pdf 
Kuranova V.N. (1988). Helminth fauna of the anurans in the floodplain of the middle Ob river, its sex, age and seasonal dynamics. In: The problems of invertebrate ecology. p. 135-159. Tomsk. [Куранова В.Н. (1988). Гельминтофауна бесхвостых амфибий поймы Средней Оби, ее половозрастная и сезонная динамика. Вопросы экологии беспозвоночных. Томск: Изд-во Томск. ун-та: 135–159.] URL: https://elibrary.ru/item.asp?id=32446935 
Kuranova V.N. (1989). Peculiarities of amphibian and reptile biology in a big city. In: The problems of herpetology. p. 132-133. Kiev. [Куранова В.Н. (1989). Особенности биологии амфибий и рептилий крупного города. Вопросы герпетологии. Киев: 132–133.] URL https://www.zin.ru/societies/nhs/doc/The_Problems_of_Herpetology_1989.pdf
Kuranova V.N. (1998). Fauna and ecology of amphibians and reptiles of the South-East of West Siberia. PhD thesis. 411 p. Tomsk. [Куранова В.Н. (1998). Фауна и экология земноводных и пресмыкающихся юго-востока Западной Сибири: Дис. канд. биол. наук. Томск, 411 с.] URL: https://elibrary.ru/item.asp?id=30642953
Kuranova V.N. (2001). Dynamics of the populations of tailless amphibians in the South-East of West Siberia. In: The problems of herpetology. p. 147-149. Puschino-Moscow. [Куранова В.Н. (2001). Динамика популяций бесхвостых земноводных на юго-востоке Западной Сибири. Вопросы герпетологии. Пущино–Москва: 147–149.] URL: https://www.zin.ru/societies/nhs/doc/I_NHS_The_Problems_of_Herpetology.pdf
Kuranova V.N. (2002). Amphibians and reptiles. In: The Red book of Tomsk oblast. Field guide. p. 107-116. Tomsk. [Куранова В.Н. (2002). Амфибии и рептилии. Красная книга Томской области. Справочник. Томск: 107-116.] URL: https://www.elibrary.ru/item.asp?id=30717678 
Kuranova V.N. (2005). Morphological anomalies in the moor frog (Rana arvalis). metamorphs in urbanized and industrial areas. In: Basic and applied ecology. Problems of urbanization. Abstracts of the international scientific conference. p. 186-187. Ekaterinburg. [Куранова В.Н. (2005). Морфологические аномалии сеголеток остромордой лягушки (Rana arvalis). урбанизированых и техногенных территорий (юго-восток Западной Сибири). Экология фундаментальная и прикладная. Проблемы урбанизации. Материалы Международной научно-практической конференции. Екатеринбург: 186–187.] URL: https://ar.b-ok.com/book/3047969/f18bdf
Kuranova V.N., Fokina E.V. (2006). Variations in growth and development of the larvae of the Siberian salamander, Salamandrella keyserlingii, and the smooth newt, Lissotriton vulgaris. In: Animal population ecology. p. 234-236. Tomsk. [Куранова В.Н., Фокина Е.В. (2006). Изменчивость развития и роста личинок сибирского углозуба, Salamandrella keyserlingii и обыкновенного тритона, Triturus vulgaris (Caudata, Amphibia). Популяционная экология животных. Томск: 234–236.] URL: https://elibrary.ru/item.asp?id=30523304
Kuranova V.N., Toropov K.V., Tsyibulin S.M., Bogomolova I.N. (2010). Amphibians and reptiles. In: Biodiversity of the vicinities of Karasuk and Burla rivers (West Siberia). p. 208-214. Novosibirsk. [Куранова В.Н., Торопов К.В., Цыбулин С.М., Богомолова И.Н. (2010). Земноводные и пресмыкающиеся. Биоразнообразие Карасукско-Бурлинского региона (Западная Сибирь). Новосибирск: 208–214.] URL: https://www.elibrary.ru/item.asp?id=20370178
Kuranova V.N., Yartsev V.V. (2011). Sexual and chronographical variability of the morphological traits in the Siberian salamander, Salamandrella keyserlingii Dybowski, 1870 (south-east of West Siberia). In: The problems of herpetology. Proceedings of the 4th Meeting of the Nikolsky Herpetological Society. p. 136-141. Saint-Petersburg. [Куранова В.Н., Ярцев В.В. (2011). Половая и хронографическая изменчивость морфологических признаков сибирского углозуба, Salamandrella keyserlingii Dybowski, 1870 (юго-восток Западной Сибири). Вопросы герпетологии. Материалы Четвертого съезда Герпетологического общества им. А.М. Никольского. Санкт-Петербург: 136–141.] URL: https://www.zin.ru/societies/nhs/doc/IV_NHS_The_Problems_of_Herpetology.pdf 
Kuranova V.N., Savelev S.V. (1997). The effect of Radiation and Chemicals on Amphibian Ontogeny. In: Advances in Amphibian Research in the Former Soviet Union. Vol. 2. p. 167–168. Sofia – Moscow: Pensoft. 
Kuranova V.N., Savelev S.V. (1998). Using early stages of amphibian ontogeny in the ecological monitoring of the 30 km area around the Siberian chemical plant (Tomsk oblast). In: Animal biodiversity in Siberia. p. 200-201. Tomsk. [Куранова В.Н., Савельев С.В. (1998). Использование ранних стадий онтогенеза земноводных в мониторинге экосистем 30-километровой зоны Сибирского химического комбината (Томская область). Биологическое разнообразие животных Сибири. Томск: 200–201.] URL: https://elibrary.ru/item.asp?id=32256787
Kuzmin S.L. (1994). The range. In: Siberian salamander: zoogeography, systematics, morphology. p. 15-53. Moscow. [Кузьмин С.Л. (1994). Ареал. Сибирский углозуб: Зоогеография, систематика, морфология. Москва: 15–53.]
Kuzmin S.L. (1999). Amphibians of the former USSR. 298 p. Moscow. [Кузьмин С.Л. (1999). Земноводные бывшего СССР. Москва: 298 с.] URL: https://herpeto-volga.ru/literatura.html?task=download.send&id=981&catid=54&m=0
Kuzmin S.L. (2012). Amphibians of the former USSR. 317 p. Moscow. [Кузьмин С.Л. (2012). Земноводные бывшего СССР. Москва: 317 с.] URL: https://www.elibrary.ru/item.asp?id=29114796
Larionov L.F. (1923). Amphibians of the vicinities of the Tyumen city. Communications of the State Tomsk university 72: 1-4. [Ларионов Л.Ф. (1923). Земноводные окрестностей города Тюмени. Известия Государственного Томского университета. 72: 1-4.] URL: http://vital.lib.tsu.ru/vital/access/manager/Repository/vtls:000198743 
Losev A.V., Kortusova E.M. (1960). On the feeding of the moor and Siberian moor frogs. In: Nature of the Tomsk oblast and its conservation. Part 1. p. 47-52. Tomsk. [Лосев А.В., Кортусова Э.М. (1960). К питанию остромордой и сибирской лягушки. Природа Томской области и ее охрана. Вып. 1. Томск: 47–52.]
Makhlin M.D. (1966). Terrarium. 46p. Moscow. [Махлин М.Д. (1966). Террариум. Москва: 46 с.] 
Malkov N.P. (1979). New data on the distribution of some vertebrates in the Altai. In: New problems of zoological science and their reflection in university teaching. Abstracts of the scientific conference of the pedagogical university zoologists. Part 2. p. 296-297. Stavropol. [Малков Н.П. (1979). Новые данные о распространении некоторых позвоночных на Алтае. Новые проблемы зоологической науки и их отражение в вузовском преподавании. Тезисы докладов научной конференции зоологов пединститутов. Изд-во Ставропольского государственного пединститута. Ч. 2. Ставрополь: 296-297.]
Malkov N.P., Malkov Y.P. (1976). On the problem of the eastern borders of the distribution range of the green toad. In: Modern problems in zoology and improvement of teaching it at school and in a university. Abstracts of the all-Union scientific conference of the pedagogical university zoologists. p. 288. Perm. [Малков Н.П., Малков Ю.П. (1976). К вопросу о восточной границе ареала зеленой жабы. Современные проблемы зоологии и совершенствование методики ее преподавания в вузе и школе. Тезисы Всесоюзной научной конференции зоологов педвузов. Изд-во Пермского государственного пединститута. Пермь: 288.]
Matkovskiy A.V. (2008). Ecology of the amphibians of the nature park “Sibirskie Uvalyi”. In: The Earth biosphere: past, present. future. p. 128-129. Institute of animal and plant ecology UrB RAS. Ekaterinburg. [Матковский A.B. (2008). Экология амфибий природного парка «Сибирские Увалы». Биосфера земли: прошлое, настоящее, будущее. ИЭРиЖ УрО РАН. Екатеринбург: 128-129.]
Matkovskiy A.V. (2010). Reproduction of amphibians in the northern taiga of West Siberia. In: Science and innovation in the XXI century. Abstracts of the X Regional conference of young scientists. Part 1. p. 70-71. Surgut. [Матковский A.B. (2010). Репродуктивные характеристики амфибий в условиях северной тайги Западной Сибири. Наука и инновации XXI века: мат-лы X Юбил. Окр. конф. молодых ученых. Т.1. Сургут: 70–71.]
Matkovskiy A.V., Lyapkov S.M., Starikov V.P. (2011). Tempo of postmetamorphic growth and age composition of the moor frog populations near the northern margin of its range. Current studies in herpetology 11(3/4): 155-168. [Матковский A.B., Ляпков С.М., Стариков В.П. (2011). Темпы постметаморфозного роста и возрастной состав популяций остромордой лягушки вблизи северной границы ареала по данным скелетохронологии. Современная герпетология 11(3/4): 155-168.] URL: https://elibrary.ru/item.asp?id=17665584
Matkovskiy A.V., Starikov V.P. (2011). Ecological aspects of amphibian breeding in the north of West Siberia. Communications of the Samara scientific centre of the Russian academy of sciences 13(1-5): 1130-1132. [Матковский А.В., Стариков В.П. (2011). Экологические аспекты размножения земноводных севера Западной Сибири. Известия Самарского научного центра Российской академии наук 13(1-5): 1130-1132.] URL: https://www.elibrary.ru/item.asp?id=17305280 
Miller I.B. (2004). On two isolated populations of the moor frog (Rana arvalis Nils.) in the central part of the Krasnoyarsk krai. In: The Siberian ecological conference. p. 157. Novosibirsk. [Миллер И.Б. (2004). О двух изолированных популяциях лягушки остромордой (Rana arvalis Nils.) центральной части Красноярского края. Сибирская зоологическая конференция. Новосибирск: 157] URL: https://www.elibrary.ru/item.asp?id=21269150&selid=43039028
Moskvitin S.S., Moskvitina N.S. (1974). Land vertebrate fauna of the Tomsk city and its conservation. In: Rational use of the natural resources of Siberia. p. 194-197. Krasnoyarsk. [Москвитин С.С., Москвитина Н.С.(1974). Фауна наземных позвоночных г. Томска и ее охрана. Рациональное использование природных ресурсов Сибири. Красноярск: 194-197.]
Nikolskiy A.M. (1883). A journey to the Altai mountains in the summer 1882. (Zoological part). Works of the Saint-Petersburg naturalist society 14(1): 150-218. [Никольский А. М. (1883). Путешествие в Алтайские горы летом 1882 г. (Часть зоологическая). Тр. С.-Петербург. о-во естествоиспытателей. 14(1): 150-218.] URL: http://www.lib.tsu.ru/top/bdgm?&fq=subject_ss%3A%22Алтай%22&sort=creator_ss+asc&q=&fq=subject_ss:%22+путешествия%22 
Nikolskiy A.M. (1905). Reptiles and amphibians of the Russian Empire (Herpetologia rossica). Notes of the physics and mathematics department of the Imperial AS 7(17): 1-518. [Никольский А.М. (1905). Пресмыкающиеся и земноводные Российской Империи (Негpetologia rossica). Записки Императорской АН по физ.- мат. Отд. 7(17): 1–518.]
Nikolskiy A.M. (1918). Fauna of Russia and adjacent countries. Amphibians. 311 p. Petrograd. [Никольский А.М. (1918). Фауна России и сопредельных стран. Земноводные (Amphibia). Петроград: 311 с. ] 
Pallas P.S. (1758). A journey over different provinces of the Russian state. Part 2. Book 1. 476 p. Saint-Petersburg. [Паллас П.С. (1758). Путешествие по разным провинциям Российского Государства. Часть вторая. Книга первая. Санкт-Петербург: 476 с.] URL: https://runivers.ru/lib/book4739/58494/
Petrov V.Y., Ryizhkov D.V. (1994). Findings of the smooth newt in the south of West Siberia. In: Important problems in biology. p. 37-38. Barnaul. [Петров В.Ю., Рыжков Д.В. (1994). Находки обыкновенного тритона на юге Западной Сибири. Актуальные вопросы биологии. Барнаул: 37–38.] 
Pokrovskaya I.V. (1981). Amphibians of sparse north taiga forests near the river Ob. In: The problems of herpetology. p. 110-111. Leningrad. [Покровская И.В. (1981). Земноводные приобских северотаежных редколесий. Вопросы герпетологии. Ленинград: 110–111.] URL https://www.zin.ru/societies/nhs/doc/The_Problems_of_Herpetology_1981.pdf
Pokrovskaya I.V. (1989). Amphibians of the northern margin of the forest area of West Siberia. In: Abstracts of the all-USSR conference on accounting of the animal populations. Part 3. p. 295-297. Ufa. [Покровская И.В. (1989). Земноводные северной окраины лесной зоны Западной Сибири. Всесоюзное совещание по проблемам кадастра и учета животного мира: Тезисы докладов. Ч. 3. Уфа: 295-297.]
Polyakov A.D., Buzmakov G.T. (2008). Biology of the Chinese sleeper in the water bodies of the Kuzbass. Modern high technologies 5: 78-80. [Поляков А.Д., Бузмаков Г.Т. (2008). Биология ротана в водоемах Кузбасса. Современные наукоемкие технологии 5: 78–80.] URL: https://elibrary.ru/item.asp?id=10308683
Ponomarev A.V. (1977). On the herpetofauna of the Kurgan oblast. In: The problems of herpetology. p. 179-180. Leningrad. [Пономарев А.В. (1977). О герпетофауне Курганской области. Вопросы герпетологии. Ленинград: 179–180.] URL: https://www.zin.ru/societies/nhs/doc/The_Problems_of_Herpetology_1977.pdf
Raevskiy V.V. (1982). Vertebrates of Northern Trans-Urals. 148 p. Moscow. [Раевский В.В. (1982). Позвоночные животные Северного Зауралья. Москва: 148 с.] URL: http://humangarden.ru/shipunov/biblbook.php?nbook=310
Rar O. (2003). Amphibians of the coastal zone of the Novosibirsk water reserve. In: Amphibians and reptiles in West Siberia (biodiversity conservation, problems of ecological ethics and ecological education). p. 134-138. Novosibirsk. [Рар О. (2003). Земноводные прибрежной зоны Новосибирского водохранилища. Амфибии и рептилии в Западной Сибири (сохранение биоразнообразия, проблемы экологической этики и экологического образования). Новосибирск: 134-138.]
Ravkin Y.S. (1976). Numbers and distribution of amphibians in the forest zone of Western and Middle Siberia. Ekologiya 5: 53-62. [Равкин Ю.С. (1976).Численность и распределение земноводных в лесной зоне Западной и Средней Сибири. Экология 5: 53-62.]
Ravkin Y.S., Lukyanova I.V. (1972). Distribution of Amphibia in the southern taiga sub-taiga forests near the river Ob. Zoologicheskiy zhurnal 51(6): 929-932. [Равкин Ю.С., Лукьянова И.В. (1972). Распределение Amphibia в южной тайге и подтаежных лесах Приобья. Зоологический журнал 51(6): 929–932.]
Ravkin Y.S., Lukyanova I.V. (1976). Vertebrate zoogeography in the southern taiga of West Siberia. 344 p. Novosibirsk. [Равкин Ю.С., Лукьянова И.В. (1976). География позвоночных южной тайги Западной Сибири. Новосибирск: 344 с.]
Ravkin Y.S., Yudkin V.A., Panov V.V., Starikov V.P., Kuranova V.N. et al. (1995). Mapping and elucidating the spatio-typological structure of amphibian populations (on the example of West Siberia). Siberian ecological journal 12(3): 421-433. [Равкин Ю.С., Юдкин В.А., Панов В.В., Стариков В.П., Куранова В.Н. и др. (1995). Особенности картографирования и выявление пространственно-типологической структуры населения земноводных (на примере Западной Сибири). Сибирский экологический журнал 12(3): 421–433.] URL: https://elibrary.ru/item.asp?id=9130831
Rotanov S.N. (1923). On the find of the common newt (Molge vulgaris L.) in the Altai governorate. Communications of the State Tomsk university 72: 1-2. [Ротанов С.Н. О нахождении обыкновенного тритона (Molge vulgaris L.) в Алтайской губернии. Известия Государственного Томского университета. 72: 1-2.] URL: http://vital.lib.tsu.ru/vital/access/manager/Repository/vtls:000198743
Sapogov A.V. (1978). Numbers and distribution of the moor frog in the Yenisean northern taiga. In: Amphibians of the Far East and Siberia. p. 31-32. Vladivostok. [Сапогов А.В. (1978). Численность и распределение остромордой лягушки в приенисейской северной тайге.Амфибии Дальнего Востока и Сибири. Владивосток: 31–32.]
Schupak E.L. (1984). Some aspects of growth and development of the moor frog larvae in temporary water bodies. In: A species and its productivity in its range. Part 5: The problems of herpetology. p. 49-50. Sverdlovsk. [Щупак Е.Л. (1984). Некоторые особенности роста и развития личинок остромордой лягушки в пересыхающих водоемах. Вид и его продуктивность в ареале. Ч. 5: Вопросы герпетологии. Свердловск: 49–50.] URL: https://www.zin.ru/societies/nhs/doc/The_Problems_of_Herpetology_1984.pdf
Shukhov I.N. (1948). Fish, amphibians and reptiles. In: The catalogue of the fauna of the Omsk oblast (vicinities of the middle Irtyish river): Vertebrates. Issue 1. p. 1-7. Omsk. [Шухов И.Н. Рыбы, амфибии и рептилии. Каталог фауны Омской области (среднее Прииртышье): Позвоночные. Вып. 1. Омск: 1-7.]
Shutova Y.V. (2006). Class Amphibia. In: The Red book of the Altai krai. Rare and endangered animal species. Part 2. p. 39-41. Barnaul. [Шутова Ю.В. (2006). Класс Земноводные Amphibia. Красная книга Алтайского края. Редкие и находящиеся под угрозой исчезновения виды животных. Т. 2. Барнаул: 39–41.] URL: https://elibrary.ru/item.asp?id=19494260
Shvarts S.S. (1959). On amphibian biology beyond the Arctic circle. In: Works of the Salekhard field base of the Ural branch of AS USSR. Issue 1. p. 393-396. Tyumen. [Шварц С.С. К биологии амфибий за Полярным кругом. Тр. Салехард. стационара УФАН СССР. Вып. 1. Тюмень: 393-396.]
Shvarts S.S., Ischenko V.G. (1971). Ways of the adaptation to the Subarctic area in vertebrates: Amphibia. In: Works of the Institute of plant and animal ecology USC AS USSR 3(79). 60 p. Sverdlovsk. [Шварц С.С., Ищенко В.Г. (1971). Пути приспособления позвоночных животных к условиям существования в Субарктике: Земноводные. Труды ИЭРиЖ УНЦ АН СССР 3 (79). Свердловск:60 с.] URL: https://www.elibrary.ru/item.asp?id=25626839
Sidorov G.I., Kassal B.Y. (2008). Results of monitoring the animals included in the Red book of the Omsk oblast. The Omsk biological school. An inter-university collection of scientific works 5: 126-144. [Сидоров Г.И., Кассал Б.Ю. (2008). Результаты мониторинга животных, занесенных в Красную Книгу Омской области. Омская биологическая школа. Межвузовский сборник научных трудов. 5: 126–144.] URL: https://elibrary.ru/item.asp?id=26640673
Sidorov G.N. (2018). Report on the scientific work. Organizing and conducting scientific researches of the plants and animals included in the Red Book of the Omsk oblast. Chapter 1: Animals. p. 21. Omsk. [Сидоров Г.Н. (2018). Отчет о научно исследовательской работе. Организация и проведение научных исследований объектов растительного и животного мира, занесенных в Красную Книгу Омской области. Том 1. Животные. Омск: 21]
Sidorov G.N., Bekisheva I.V. (2007). The report on the issue: “The fulfillment of the tasks on the management of the Red Book of the Omsk oblast in 2007”. p. 9. Omsk. [Сидоров Г.Н., Бекишева И.В. (2007). Отчет о выполнении работы по теме: «Выполнение мероприятий по ведению Красной книги Омской области в 2007 г.». Омск: 9] URL: http://oldmpr.omskportal.ru//ru/RegionalPublicAuthorities/executivelist/MPR/ministerstvo/Ypr-po-oxote/krasnaya-kniga/vedenie/otcheti/PageContent/0/body_files/file/otchet%202007.pdf
Sidorov G.N., Bekisheva I.V., Kassal B.Y. (2008). The report on the issue: “Performing the monitoring of the objects included in the Red Book of the Omsk oblast in 2008”. p. 15. Omsk. [Сидоров Г.Н, Бекишева И.В., Кассал Б.Ю. (2008). ОТЧЕТ о выполнении работы по теме: «Проведение мониторинговых работ в отношении объектов, занесенных в Красную книгу Омской области в 2008 г.». Омск: 15.] URL: http://oldmpr.omskportal.ru//ru/RegionalPublicAuthorities/executivelist/MPR/ministerstvo/Ypr-po-oxote/krasnaya-kniga/vedenie/otcheti/2008/PageContent/0/body_files/file/otchet_2008.pdf
Sidorov G.N., Kassal B.Y. (2010). Results of the monitoring of the animals included in the Red Book of the Omsk oblast in 2009. The Omsk biological school. An inter-university collection of scientific works 6: 99-111. [Сидоров Г.Н., Кассал Б.Ю. (2010). Результаты мониторинга в 2009 г. занесенных в Красную книгу Омской области животных. Омская биологическая школа. Межвузовский сборник научных трудов. 6: 99-111.] https://www.elibrary.ru/item.asp?id=26006548 
Sidorov G.N., Sviridenko B.F. (2010). The report on the issue: “Monitoring of the objects included in the Red Book of the Omsk oblast in 2010 in Bolsherechenskiy, Sargatskiy and Lyubinskiy districts of the Omsk oblast”. p. 18. Omsk. [Сидоров Г.Н., Свириденко Б.Ф. (2010). ОТЧЕТ о выполнении работы по теме: «Мониторинговые работы в 2010 г. в отношении объектов, занесенных в Красную книгу Омской области на территории Большереченского, Саргатского и Любинского районов Омской области». Омск: 18] URL: http://oldmpr.omskportal.ru//ru/RegionalPublicAuthorities/executivelist/MPR/ministerstvo/Ypr-po-oxote/krasnaya-kniga/vedenie/otcheti/2010/PageContent/0/body_files/file/otchet_2010.pdf
Skalon N.V. (1999). Amphibians. Reptiles. In: “Kuznetskiy Alatau” nature reserve. p. 142-145. Kemerovo. [Скалон Н. В. (1999). Амфибии. Рептилии. Заповедник "Кузнецкий Алатау". Кемерово: 142-145.]
Skalon N.V. (2000). The Siberian salamander. In: The Red book of the Kemerovo oblast. Rare and endangered animal species. p. 221-223. Kemerovo. [Скалон Н.В. (2000). Сибирский углозуб. Красная книга Кемеровской области. Редкие и находящиеся под угрозой исчезновения виды животных. Кемерово: 221–223.] URL: https://www.elibrary.ru/item.asp?id=20399128
Skalon N.V. (2005). Amphibians and reptiles of the Kemerovo oblast: a tutorial and field guide for teachers and students. 128 p. Kemerovo. [Скалон Н. В. (2005). Земноводные и пресмыкающиеся Кемеровской области: Учеб. метод. пособие и справочник-определитель для преподавателей, учащихся и студентов. Кемерово: 128 с.] URL: https://www.elibrary.ru/item.asp?id=19492591
Skalon N.V. (2012a). The smooth newt Lissotriton vulgaris (Linnaeus, 1758). In: The Red book of the Kemerovo oblast. Rare and endangered animal species. p. 86-87. Kemerovo. [Скалон Н. В. (2012a). Тритон обыкновенный Lissotriton vulgaris (Linnaeus, 1758). Красная книга Кемеровской области. Т. II. Редкие и находящиеся под угрозой исчезновения виды животных. Кемерово: 86-87.] URL: https://www.elibrary.ru/item.asp?id=20398580
Skalon N.V. (2012b). The Siberian moor frog Rana amurensis Boulenger, 1886. In: The Red book of the Kemerovo oblast. Rare and endangered animal species. p. 87-88. Kemerovo. [Скалон Н. В. (2012b). Лягушка сибирская Rana amurensis Boulenger, 1886. Красная книга Кемеровской области. Т. II. Редкие и находящиеся под угрозой исчезновения виды животных. Кемерово: 87–88.] URL: https://www.elibrary.ru/item.asp?id=20398580 
Starikov V.P. (2002b). The common toad Bufo bufo. In: The Red book of the Kurgan oblast. p. 109-110. Kurgan. [Стариков В.П. (2002b). Обыкновенная жаба Bufo bufo. Красная книга Курганской области. Курган: 109-110.]
Starikov V.P. (1986). A database of the amphibians of the Kurgan oblast. In: Abstracts of the all-USSR conference on accounting of the animal populations. Part 2. p. 435-436. Moscow. [Стариков В. П. (1986). Кадастровая сводка по земноводным Курганской области. Первое Всесоюзное совещание по проблемам кадастра и учета животного мира: Тезисы докладов. Ч. 2. Москва: 435-436.]
Starikov V.P. (2002a). The Siberian salamander Salamandrella keyserlingii Dybowsky, 1870. In: The Red book of the Kurgan oblast. p. 106-108. Kurgan. [Стариков В.П. (2002a). Сибирский углозуб Salamandrella keyserlingii Dybowsky, 1870. Красная книга Курганской области. Курган: 106-108.]
Starikov V.P. (2002c). The green toad Bufo viridis. In: The Red book of the Kurgan oblast. p. 108-109. Kurgan. [Стариков В.П. (2002c). Зеленая жаба Bufo viridis. Красная книга Курганской области. Курган: 108-109.]
Starikov V.P. (2014). Patterns of distribution of the common frog (Rana temporaria L., 1758) on the eastern border of its range, and of the Siberian wood frog (Rana amurensis Boulenger, 1886) on the western border of its range. Journal of Surgut state university 2: 37-39. [Стариков В.П. (2014). Особенности распространения травяной лягушки (Rana temporaria L., 1758) на восточной границе ареала и сибирской лягушки (Rana amurensis Boulenger, 1886) на западной границе ареала. Вестник Сургутского государственного университета 2: 37-39.]
Starikov V.P., Bernikov K.A., Nakonechnyiy N.V., Shamgunova R.R., Slutu I.M., Ibragimova D.V. (2008). New finds of rare and red-listed land vertebrates of the Khantyi-Mansi autonomous okrug. In: The collection of scientific works of the biological faculty of Surgut SU. Part 5. p. 131-135. Surgut. [Стариков В.П., Берников К.А., Наконечный Н.В., Шамгунова Р.Р., Слуту И.М., Ибрагимова Д.В. (2008). Новые находки редких и краснокнижных видов наземных позвоночных животных Ханты-Мансийского автономного округа. Сб. науч. трудов биологического фак-та. Вып. 5. Сургут: 131 – 135.]
Starikov V.P., Ibragimova D.V. (2007). Materials on the ecology of amphibians of the Kulumanskiy nature reserve. In: The collection of scientific works of the biological faculty of Surgut SU. Part 3. p. 52-61. Surgut. [Стариков В.П., Ибрагимова Д.В. (2007). Материалы по экологии амфибий Кулуманского заказника. Сб. науч. трудов биологического фак-та. Вып. 3. Сургут: 52–61.] URL: https://elibrary.ru/item.asp?id=36812393
Starikov V.P., Ibragimova D.V. (2013). The smooth newt Lissotriton vulgaris (Linnaeus, 1758). In: The Red book of the Khantyi-Mansi autonomous okrug: animals, plants, fungi. p. 106. Ekaterinburg. [Стариков В.П., Ибрагимова Д.В. (2013). Обыкновенный тритон Lissotriton vulgaris (Linnaeus, 1758). Красная книга Ханты-Мансийского автономного округа – Югры: животные, растения, грибы. Екатеринбург: 106.] URL: https://cloud.mail.ru/public/LusH/7j7ebCfFj
Starikov V.P., Lesnikova N.F., Semenova M.M., Kravchenko E.N. (2001). Ecology of rare species of Rana in southern Trans-Urals. In: Biodiversity and bioresources of Urals and adjacent territories. Abstracts of an international scientific conference. p. 310-311. Orenburg. [Стариков В.П., Лесникова Н.Ф., Семенова М.М., Кравченко Е.Н. (2001). Экология редких видов рода Rana Южного Зауралья. Биоразнообразие и биоресурсы Урала и сопредельных территорий. Сб. материалов Международной научной конференции. Оренбург: 310-311.] 
Starikov V.P., Matkovskiy A.V. (2011). Distribution and some aspects of ecology of the common frog (Rana temporaria L., 1758). The journal of Krasnoyarsk State Agricultural University 12: 125-127. [Стариков В.П., Матковский А.В. (2011). Распространение и некоторые стороны экологии травяной лягушки (Rana temporaria L., 1758). Вестник КрасГАУ 12: 125–127.] URL: https://elibrary.ru/item.asp?id=17240809
Starikov V.P., Vrotnaya N.I., Shamgunova R.R., Tavtanzhi E.I., Yugay E.V., Shishkin A.V. (2005). Amphibians and reptiles of the “Samarovskiy chugas” nature park. (Bolshoy Chukhtinskiy island). In: Biological science and education in pedagogic universities. Abstracts of the IV all-Russian conference. Part 4. p. 136-138. Novosibirsk. [Стариков В.П., Вротная Н.И., Шамгунова Р.Р., Тавтанжи Е.И., Югай Е.В., Шишкин А.В. (2005). Амфибии и рептилии природного парка «Самаровский Чугас» (остров «Большой Чухтинский»). Биологическая наука и образование в педагогических вузах: материалы Четвертой всероссийской конференции. Вып. 4. Новосибирск: 136-138.]
Stennikova E.P. (2009). Seasonal activity of the Siberian moor frog (Rana amurensis) in the south-western periphery of the range. In: Science and innovation in the XXI century. Abstracts of the IX Regional conference of young scientists. Part 1. p. 87-88. Surgut. [Стенникова Е.П. (2009). Сезонная ритмика сибирской лягушки (Rana amurensis) на юго-западной периферии ареала. Наука и инновации XXI века: мат-лы IX окружной конференции молодых ученых. Т.1. Сургут: 87–88.]
Stennikova E.P. (2011). Breeding ecology and development of the Siberian moor frog (Rana amurensis) in the south-western periphery of the range. In: The problems of herpetology. p. 241-245. Saint-Petersburg. [Стенникова Е.П. (2011). Экология размножения и развитие сибирской лягушки (Rana amurensis) на юго-западной границе ареала. Вопросы герпетологии. Санкт-Петербург: 241-245.] URL: https://www.zin.ru/societies/nhs/doc/IV_NHS_The_Problems_of_Herpetology.pdf 
Syiroechkovskiy E.E., Rogacheva E.V. (2000). The Verkhne-Tazovskiy nature reserve. In: The nature reserves of the USSR. The nature reserves of Siberia. Part 2. p. 32-46. Moscow. [Сыроечковский Е.Е., Рогачева Э.В. (2000). Верхне-Тазовский заповедник. Заповедники СССР. Заповедники Сибири. Т.2. Москва: 32–46.]
Syitina L.A., Godina L.B. (1984). Thermal dependencies in the embryogenesis of the Siberian salamander in the wild and in the experiment. In: A species and its productivity in its range. Part 5: The problems of herpetology. p. 40. Sverdlovsk. [Сытина Л.А., Година Л.Б. (1984). Температурные зависимости в эмбриогенезе сибирского углозуба в природе и в эксперименте. Вид и его продуктивность в ареале. Ч. 5: Вопросы герпетологии. Свердловск: 40.] URL: https://www.zin.ru/societies/nhs/doc/The_Problems_of_Herpetology_1984.pdf
Tertitskiy G.M., Pokrovskaya I.V. (1989). Numbers and distribution of the moor frog in the forest tundra of West Siberia. Abstracts of the all-USSR conference on accounting of the animal populations. Part 3. p. 301-302. [Тертицкий Г.М., Покровская И.В. Численность и распределение остромордой лягушки в лесотундре Западной Сибири. Всесоюзное совещание по проблемам кадастра и учета животного мира: Тезисы докладов. Ч. 3. Уфа: 301-302.]
Toporkova L.Y. (1973). Amphibians and reptiles of the Urals. In: Fauna of the European North, Urals and West Siberia. p. 84-117. Sverdlovsk. [Топоркова Л.Я. (1973). Амфибии и рептилии Урала. Фауна Европейского Севера, Урала и Западной Сибири. Свердловск: 84 – 117.]
Tukhvatulin R.T., Kuranova V.N., Novikova L.K. Anosova N.V. (1998). The condition of reversible erythrocyte aggregation in amphibians and reptiles of the south-east of West Siberia. In: Animal biodiversity in Siberia. p. 220-221. Tomsk. [Тухватулин Р.Т., Куранова В.Н., Новикова Л.К., Аносова Н.В. (1998). Состояние обратимой агрегации эритроцитов земноводных и пресмыкающихся юго-востока Западной Сибири. Биологическое разнообразие животных Сибири. Томск: 220–221.] URL: https://elibrary.ru/item.asp?id=32256787
Vanicheva L.K. (2014). Biological traits and distribution of the smooth newt (Lissotriton vulgaris L.) in the south of Kemerovo oblast. In: Human and nature: interactions in the protected natural areas. p. 37-43. Gorno-Altaisk. [Ваничева Л. К. (2014). Особенности биологии и распространение обыкновенного тритона (Lissotriton vulgaris L.) на юге Кемеровской области. Человек и природа – взаимодействие на особо охраняемых природных территориях. Горно-Алтайск: 37-43.]
Vanicheva L.K. (2016). The smooth newt (Lissotriton vulgaris L.) In: The Red book: rare and endangered plants and animals of the Novokuznetskiy district of the Kemerovo oblast. Part 4. p. 149. Kemerovo. [Ваничева Л.К. (2016). Обыкновенный тритон (Lissotriton vulgaris L.) Красная книга: редкие, исчезающие растения и животные Новокузнецкого района Кемеровской области, нуждающиеся в охране. Вып. 4. Кемерово: 149.] URL: https://www.elibrary.ru/item.asp?id=31062453
Vartapetov L.G. (1980). The numbers and distribution of amphibians of the taiga interfluves of West Siberia. In: The problems of zoogeography and faunistic history. p. 130-138. Novosibirsk. [Вартапетов Л.Г. (1980). Численность и распределение земноводных таежных междуречий Западной Сибири. Проблемы зоогеографии и истории фауны. Новосибирск: 130-138.]
Vartapetov L.G., Bogomyakova N.G., Markova I.G. (1985). Amphibians of the middle taiga of the Trans-Urals. In: The problems of herpetology. p. 43-44. Leningrad. [Вартапетов Л.Г., Богомякова Н.Г., Маркова И.Г. (1985). Земноводные среднетаежного Зауралья. Вопросы герпетологии. Ленинград: 43–44.] URL https://www.zin.ru/societies/nhs/doc/The_Problems_of_Herpetology_1985.pdf
Vartapetov L.G., Fomin B.N. (1981). Amphibians of the Lar-Egan river basin (middle taiga of West Siberia). In: The problems of herpetology. p. 27. Leningrad. [Вартапетов Л.Г., Фомин Б.Н. (1981). Земноводные бассейна Ларь-Еган (средняя тайга Западной Сибири). Вопросы герпетологии. Ленинград: 27.] URL https://www.zin.ru/societies/nhs/doc/The_Problems_of_Herpetology_1981.pdf
Vashkevich A.F. (1925). Some data on the occurrence of the European newt in the Tomsk area. Communications of the Tomsk University 75: 95-98. [Вашкевич А.Ф. (1925). Некоторые данные о нахождении в Томском крае европейского тритона. Известия Томского университета 75: 95–98.]
Vershinin V.L. (2007). Amphibians and reptiles of the Urals. 171 p. Ekaterinburg. [Вершинин В.Л. (2007). Амфибии и рептилии Урала. Екатеринбург: 171 с.] URL: http://elar.urfu.ru/handle/10995/1373
Vershinin V.L., Vershinina S.D., Trofimov A.G. Burakova A.G. (2018). Morphological anomalies in Rana arvalis Nilsson, 1842 in the urbanized polar populations. Ekologiya 3, 239-242. [Вершинин В.Л., Вершинина С.Д., Трофимов А.Г. Буракова А.В. (2018). Морфологические аномалии Rana arvalis Nilsson, 1842 урбанизированной территории Заполярья. Экология 3: 239–242.] https://doi.org/10.7868/S0367059718030101
Vozniychuk O.P., Kuranova V.N. (2008). Amphibians and reptiles of the Katun nature reserve and the adjacent territories (Central Altai). Current studies in herpetology 8(2): 101-117. [Вознийчук О.П., Куранова В.Н. (2008). Земноводные и пресмыкающиеся Катунского заповедника и сопредельной территории (Центральный Алтай). Современная герпетология 8(2): 101–117.] URL: https://www.elibrary.ru/contents.asp?id=33334521 
Vrotnaya N.I., Emtsev A.A., Starikov V.P., Shamgunova R.R., Yugay E.V. (2003). On the ecology of amphibians and reptiles of the nature park “Sibirskie Uvalyi”. In: Abstracts of the XV Russian scientific conference “Slovtsovskie chteniya - 2003”. p. 188-189. Tyumen. [Вротная Н.И., Емцев А.А., Стариков В.П., Шамгунова Р.Р., Югай Е.В. (2003). Материалы по экологии амфибий и рептилий заповедно-природного парка «Сибирские Увалы». Словцовские чтения–2003: материалы докладов и сообщений XV Всероссийской научно-практической конференции. Тюмень: 188-189.]
Yakovlev V.A. (1977a). The altitude distribution of amphibians and reptiles in the Altaiskiy nature reserve. In: Natural phenomena in the Altai caused by altitude diversity. Works of the Altaiskiy nature reserve 4: 79-84. [Яковлев В.А. (1977а). Вертикальное распространение земноводных и пресмыкающихся в Алтайском заповеднике. Явления в природных комплексах Алтая, обусловленные вертикальной зональностью: Труды Алтайского государственного заповедника 4: 79-84.] URL: https://search.rsl.ru/ru/record/01007729822
Yakovlev V.A. (1977b). Distribution and habitat preferences of amphibians and reptiles in the Altaiskiy nature reserve. In: The problems of herpetology. p. 241-242. Leningrad. [Яковлев В.А. (1977б). Распространение и биотопическое размещение амфибий и рептилий в Алтайском заповеднике. Вопросы герпетологии. Ленинград: 241-242.] URL: https://www.zin.ru/societies/nhs/doc/The_Problems_of_Herpetology_1977.pdf
Yakovlev V.A. (1978). On the ecology of the common toad in the Altaiskiy nature reserve. In: Amphibians of the Far East and Siberia (Preprint). p. 35-36. Vladivostok. [Яковлев В.А. К экологии серой жабы в Алтайском заповеднике. Амфибии Дальнего Востока и Сибири (Препринт). БПИ ДВНЦ АН СССР. Владивосток: 35-36.]
Yakovlev V.A. (1979). On breeding and development of the moor frog, Rana arvalis in the Altaiskiy nature reserve. In: Ecology and systematics of amphibians and reptiles. ZIN AS USSR. p. 109-117. Leningrad. [Яковлев В.А. О размножении и развитии остромордой лягушки, Rana arvalis в Алтайском заповеднике. Экология и систематика амфибий и рептилий. ЗИН АН СССР. Ленинград: 109-117.]
Yakovlev V.A. (1980). On altitude distribution and breeding of the moor frog in the Altaiskiy nature reserve. Ekologiya 4: 89-90. [Яковлев В.А. (1980). К вертикальному распространению и размножению остромордой лягушки в Алтайском заповеднике. Экология 4: 89-90.] URL: https://www.altzapovednik.ru/info/nauka/nauchnie-publikacii.aspx
Yakovlev V.A. (1981a). Materials on the breeding of the moor frog in high altitude conditions. Ekologiya 1: 97-101. [Яковлев В.А. (1981). Материалы по размножению остромордой лягушки в условиях высокогорий. Экология 1: 97-101.] URL: https://www.elibrary.ru/contents.asp?id=34035613
Yakovlev V.A. (1981b). On the ecology of the common toad Bufo bufo (L.). in the Altaiskiy nature reserve. In: Herpetological studies in Siberia and the Far East. p. 132-136. Leningrad. [Яковлев В.А. (1981а). К экологии серой жабы, Bufo bufo (L.). в Алтайском заповеднике. Герпетологические исследования в Сибири и на Дальнем Востоке. Ленинград: 132–136.] URL: https://www.elibrary.ru/item.asp?id=32459932
Yakovlev V.A. (1982). On the breeding of the common toad in the Altaiskiy nature reserve. Ekologiya 1: 82-83. [Яковлев В.А. (1982). О размножении серой жабы в Алтайском заповеднике. Экология 1: 82-83.] URL: https://www.elibrary.ru/contents.asp?id=34330035 
Yakovlev V.A. (1983). Amphibians and reptiles of the anthropogenic landscapes of the Altaiskiy nature reserve. In: Wildlife conservation. Abstracts of the all-Union conference of young scientists. p. 225-226. Moscow. [Яковлев В.А. (1983). Амфибии и рептилии в антропогенных ландшафтах Алтайского заповедника. Охрана живой природы (тезисы Всесоюзной конференции молодых ученых). Москва: 225–226.] URL: https://www.altzapoved.ru/info/nauka/nauchnie-publikacii/Yakovlev-amfibii-i-reptilii-v-antropogennyh-landshaftah-altaiskogo-zapovednika-1983.aspx
Yakovlev V.A. (1986). On the morphology of the moor frog near the lower and the upper margins of its altitudal distribution in the Altaiskiy nature reserve. In: Ecosystems with extreme natural conditions in the nature reserves of the Russian SFSR. p. 81-87. Moscow. [Яковлев В.А. (1986). К морфологии остромордой лягушки у верхней и нижней границ вертикального распространения в Алтайском заповеднике. Экосистемы экстремальных условий среды в заповедниках РСФСР. Москва: 81-87.] URL: https://koha.lib.tsu.ru/cgi-bin/koha/opac-detail.pl?biblionumber=90643 
Yakovlev V.A. (1987a). The spread of the marsh frog in the Altai. In: Endangered, rare and poorly studied plants and animals of the Altai krai and problems of their conservation. Conference abstracts. p. 100-101. Barnaul. [Яковлев В.А. (1987а). Расселение озёрной лягушки на Алтае. Исчезающие, редкие и слабо изученные растения и животные Алтайского края и проблемы их охраны: Тезисы докладов конференции. Барнаул: 100–101.] URL: https://www.altzapovednik.ru/info/nauka/nauchnie-publikacii.aspx
Yakovlev V.A. (1987b). On the distribution of amphibians in the Altai krai. In: Endangered, rare and poorly studied plants and animals of the Altai krai and problems of their conservation. Conference abstracts. p. 98-99. Barnaul. [Яковлев В.А. (1987б). К распространению амфибий в Алтайском крае. Исчезающие, редкие и слабо изученные растения и животные Алтайского края и проблемы их охраны: Тезисы докладов конференции. Барнаул: 98­–99.] URL: https://www.altzapovednik.ru/info/nauka/nauchnie-publikacii.aspx
Yakovlev V.A. (1990). On the ecology of the marsh frog in the Altai. Ekologiya 1: 67-71. [Яковлев В.А. (1990). К экологии озёрной лягушки на Алтае. Экология 1: 67-71.] 
Yakovlev V.A. (1992). On the breeding phenology of the common toad in the Altaiskiy nature reserve. In: Condition, development and ecological problems of the Altai landscapes. Abstracts of the all-Russian scientific conference. Part 2. p. 58-59. Gorno-Altaisk. [Яковлев В.А. (1992). К фенологии размножения серой жабы в Алтайском заповеднике. Состояние, освоение и проблемы экологии ландшафтов Алтая. Сборник материалов Всероссийской науч.-практ. конф., часть 2. Горно-Алтайск: 1992. С. 58-59.]
Yakovlev V.A. (1995). Species accounts for amphibians and reptiles. In: Materials for the Red Book of the Altai republic (animals). p. 58-62. Gorno-Altaisk. [Яковлев В.А. (1995). Повидовые очерки по земноводным и пресмыкающимся. Материалы к Красной книге Республики Алтай (животные). ГАГУ. Горно-Алтайск: 58-62.]
Yakovlev V.A. (1998). Amphibians. In: The Red book of the Altai krai. Rare and endangered animal species. p. 194-198. Barnaul. [Яковлев В.А. (1998). Земноводные. Красная книга Алтайского края. Редкие и находящиеся под угрозой исчезновения виды животных. Барнаул: 194–198.] URL: https://elibrary.ru/item.asp?id=21937771 
Yakovlev V.A. (1999). A cadastre of amphibians and reptiles of the Altai Republic. In: The animal world of the Altai-Sayan mountains. p. 175-214. Gorno-Altaisk. [Яковлев В.А. (1999). Кадастр земноводных и пресмыкающихся Республики Алтай. Животный мир Алтае-Саянской горной страны. Горно-Алтайск: 175–214.] URL: https://www.altzapovednik.ru/info/nauka/nauchnie-publikacii.aspx
Yakovlev V.A. (2002). Amphibians and reptiles of the Altaiskiy nature reserve: distribution, study, monitoring efficiency. In: Protected natural areas of the Altai krai and adjacent territories, tactics of biodiversity conservation. Abstracts of a V regional scientific conference. p. 204-211. Barnaul. [Яковлев В.А. (2002). Земноводные и пресмыкающиеся Алтайского заповедника: распространение, изученность, репрезентативность, эффективность мониторинга. Особо охраняемые природные территории Алтайского края и сопредельных регионов, тактика сохранения видового разнообразия и генофонда. Материалы V региональной научно-практической конференции. Барнаул: 204–211.] https://elibrary.ru/item.asp?id=21373264&selid=21474055
Yakovlev V.A. (2007). Part VI. Amphibians. In: The Red book of the Altai republic. p. 135-138. Gorno-Altaisk. [Яковлев В.А. (2007). Часть VI. Земноводные. Красная книга Республики Алтай. Горно-Алтайск: 135-138.] 
Yakovlev V.A., Leukhina V.I. (1999). Amphibians and reptiles of the Volchikhinskiy district of the Altai krai. In: Protected natural areas of the Altai krai and adjacent territories, tactics of biodiversity conservation. Abstracts of a IV regional scientific conference. p. 150-153. Barnaul. [Яковлев В.А., Леухина В.И. (1999). Земноводные и пресмыкающиеся Волчихинского района Алтайского края. Особо охраняемые природные территории Алтайского края и сопредельных регионов, тактика сохранения видового разнообразия и генофонда. Материалы IV регион. науч.-практ. конф. Барнаул: 150–153.] URL: https://www.altzapovednik.ru/info/nauka/nauchnie-publikacii.aspx
Yakovlev V.A., Malkov N.P. (1985). A new element in the amphibian fauna of the Altai. In: The problems of herpetology. p. 244-245. Leningrad. [Яковлев В.А., Малков Н.П. (1985). Новый элемент в фауне амфибий Алтая. Вопросы герпетологии. Ленинград: 244-245.] URL https://www.zin.ru/societies/nhs/doc/The_Problems_of_Herpetology_1985.pdf
Yudkin V.A., Vartapetov L.G., Kozin V.G. (1996). Changes in the land vertebrate populations during the development of gas and oil deposits in the north of West Siberia. Siberian ecological journal 3(6): 573-583. [Юдкин В.А., Вартапетов Л.Г., Козин В.Г. (1996). Изменения населения наземных позвоночных при освоении нефтяных и газовых месторождений на севере Западной Сибири. Сибирский экологический журнал. 1996. 3(6): 573-583.] URL : https://www.elibrary.ru/item.asp?id=32631952 
Yumashev I.Y. (1999). Herpetofauna of the Pur region of the Yamalo-Nenetskiy autonomous area. Russian Journal of Herpetology 6(1): 61 – 62. DOI: https://doi.org/10.30906/1026-2296-1999-6-1-61-62
Zhigileva O.N. (2017). A connection between helminth infestation and genetic diversity in animal populations. Dissertation for the degree of Doctor of Biological Sciences. p. 57. Tyumen. [Жигилева О.Н. Взаимосвязь зараженности гельминтами и генетического разнообразия популяций животных. Диссертация на соискание ученой степени доктора биологических наук. Тюмень: 57.] URL: https://www.ibiw.ru/disser/upload/221081.pdf
Zhukov V.S. (1984). Anthropogenic transformation of amphibian populations in the Kansk-Achinsk coal mining zone. In: A species and its productivity in its range. Part 5: The problems of herpetology. p. 17-18. Sverdlovsk. [Жуков В.С. (1984). Антропогенная трансформация населения земноводных в районе стротельства КАТЭКа. Вид и его продуктивность в ареале. Ч. 5: Вопросы герпетологии. Свердловск: 17–18.] URL: https://www.zin.ru/societies/nhs/doc/The_Problems_of_Herpetology_1984.pdf
Zolotarenko G.S. (1985). On the occurrence of the green toad in the vicinity of Novosibirsk. In: The problems of herpetology. p. 80-81. Leningrad. [Золотаренко Г.С. (1985). О нахождении зеленой жабы в окрестностях Новосибирска. Вопросы герпетологии. Ленинград: 80–81.] URL https://www.zin.ru/societies/nhs/doc/The_Problems_of_Herpetology_1985.pdf
Kuranova V.N. (2000). Distribution of amphibians in Tomsk Oblast’, Western Siberia. Advances in Amphibian Research in the former Soviet Union 5: 19-23.
Litvinchuk S.N., Kazakov V.I., Pasynkova R.A., Borkin L.J., Kuranova V.N., Rosanov J.M. (2010). Tetraploid green toad species (Bufo pewzowi) from the Altai Mountains: the first record for Russia. Russian Journal of Herpetology 17(4): 290–298. DOI: https://doi.org/10.30906/1026-2296-2010-17-4-290-298
Litvinchuk S.N., Rozanov Y.M., Usmanova N.M., Borkin L.Y., Mazanaeva L.F., Kazakov V.I. (2007). Variability of microsatellites BM224 and Bcal7 in populations of green toads (Bufo viridis complex) differing by nuclear DNA content and ploidy. Cell and Tissue Biology 1(1): 65-79.
Skorinov D.V., Kuranova V.N., Borkin L.J., Litvinchuk S.N. (2008). Distribution and conservation status of the Smooth Newt (Lissotriton vulgaris) in Western Siberia and Kazakhstan. Russian Journal of Herpetology 15(2): 157–165. DOI: https://doi.org/10.30906/1026-2296-2008-15-2-157-165
